# Supplementary material for: Lactoferrin and Osteopontin Cooperatively Promote Intestinal Epithelial Maturation in Neonatal Mice by Activating the Brg1/Notch1/Hes1 Pathway
Source: Nutrients. 2025 Oct 8;17(19):3176. doi: 10.3390/nu17193176 (PMC12525966; doi:10.3390/nu17193176)
Supplement: Supplementary file 1 [file nutrients-17-03176-s001.zip]

Archive with 1 entries (1 files):
- nutrients-3885446-supplementary.pdf
